# Supplementary material for: New Indicator of Arterial Stiffness START—Is There a Prognostic Value of Its Dynamics in Patients with Coronary Artery Disease?
Source: Biomedicines. 2024 Jul 23;12(8):1638. doi: 10.3390/biomedicines12081638 (PMC11351605; doi:10.3390/biomedicines12081638)
Supplement: Supplementary file 1 [file biomedicines-12-01638-s001.zip]

Archive with 1 entries (1 files):
- biomedicines-3033790-supplementary.pdf
